# Supplementary material for: Synthesis and Characterization of Functionalized Chitosan Nanoparticles with Pyrimidine Derivative for Enhancing Ion Sorption and Application for Removal of Contaminants
Source: Materials (Basel). 2022 Jul 3;15(13):4676. doi: 10.3390/ma15134676 (PMC9267285; doi:10.3390/ma15134676)
Supplement: Supplementary file 1 [file materials-15-04676-s001.zip]

Archive with 1 entries (1 files):
- materials-1758895-supplementary.pdf
